# Supplementary material for: Structural and Vibrational Properties of Carboxylates Intercalated into Layered Double Hydroxides: A Joint Computational and Experimental Study
Source: Molecules. 2024 Apr 18;29(8):1853. doi: 10.3390/molecules29081853 (PMC11054486; doi:10.3390/molecules29081853)
Supplement: Supplementary file 1 [file molecules-29-01853-s001.zip]

Archive with 1 entries (1 files):
- molecules-2964820-supplementary.pdf
